# Supplementary material for: Allnighter pseudokinase-mediated feedback links proteostasis and sleep in Drosophila
Source: Nat Commun. 2023 May 22;14:2932. doi: 10.1038/s41467-023-38485-7 (PMC10203134; doi:10.1038/s41467-023-38485-7)
Supplement: Supplementary file 4 — Source Data [file 41467_2023_38485_MOESM4_ESM.xlsx]

## Sheet: Fig 1d
	w1118 LD			w1118 LL			w1118 Recovery
	19155c	19155a	19155b	19156f	17622	19156e	19301a	19301b	19301h
	3.321	4.145	2.356	2.094	1.532	2.919	4.009	5.378	3.827
	2.056	4.568	3.418	2.145	1.315	2.969	4.005	5.498	3.395
	3.266	3.615	2.409	2.036	0.759	2.965	3.56	2.752	4.097
	3.969	3.873	2.912	2.102	1.136	2.728	3.281	3.943	4.361
	3.409	3.656	2.834	1.918	0.983	2.979	3.38	3.537	5.54
	3.079	4.311	3.299	2.429	1.216	3.096	3.057	2.392	3.547
	3.132	5.374	2.108	1.841	1.392	3.372	4.247	5.507	3.351
	3.116	4.012	2.766	2.052	1.515	3.297	4.075	4.605	3.8
	2.903	3.491	2.187	1.907	0.731	3.252	3.733	3.636	3.327
	3.366	3.189	2.326	2.537	0.932	2.826	3.143	2.992	3.3
	2.965	3.925	2.536	2.147	2.047	2.658	3.131	2.842	2.509
	2.86	4.601	3.548	1.909	1.47	3.261	2.673	3.688	3.611
	4.049	3.519	2.685	2.464	2.405	2.88	3.695	3.252	4.858
	3.454	3.43	3.317	1.692	1.599	2.958	4.36	3.577	3.857
	3.431	2.311	2.448	2.713	1.6	2.959	3.575	3.506	4.753
	4.302	2.867	3.072	1.512	1.256	2.52	4.345	3.032	3.991
	4.253	1.975	2.455	2.272	1.073	2.619	3.799	2.959	3.512
	3.881	3.69	3.189	2.142	1.898	3.49	4.143	3.135	4.551
	3.631	4.091	3.375	2.619	1.095	2.391	2.96	3.858	4.886
	2.533	3.919	3.044	2.258	1.188	2.729	2.612	4.16	4.357
	3.099	3.663	3.11	2.452	0.855	3.043	3.074	3.978	4.529
	3.42	3.181	3.157	2.897	1.465	2.085	2.377	3.274	4.226
	3.706	2.825	3.844	2.43	1.57	2.902	2.783	3.852	2.8
	2.826	3.76	3.578	2.588	1.667	2.971	2.394	3.899	2.494
	2.63	3.25	3.252	2.856	1.117	2.348	3.97	3.408	6.226
	4.125	3.744	3.273	2.387	1.613	2.758	3.387	4.19	5.382
	3.248	3.206	2.54	2.305	0.609	2.229	3.8	4.382	5.164
	3.581	3.298	3.053	2.497	1.21	1.748	4.045	3.459	5.507
	2.574	2.952	3.8	2.604	1.693	2.76	3.023	2.765	5.444
	2.609	3.712	4.356	2.993	1.73	1.358	2.434	2.841	5.045
	2.77	3.193	3.161	2.198	0.956	2.594	3.169	3.899	4.072
	2.914	3.782	4.316	1.817	1.704	2.284	2.839	3.144	4.656
	3.585	3.077	2.786	2.263	1.294	2.736	2.24	3.408	4.289
	3.148	3.463	3.193	1.894	1.196	2.208	3.103	2.971	3.68
	2.478	3.158	3.803	2.252	1.197	2.343	2.083	2.276	4.083
	3.089	3.5	3.577	2.336	1.468	2.447	2.141	3.195
	3.39	3.31	2.439	1.867	0.877	1.825	3.819	3.698
	2.618	3.731	3.034	1.95	0.714	1.875	3.571	2.923
	3.085	2.999	3.51	2.051	0.551	1.988	3.01	3.153
	2.941	3.015	2.805	1.896	1.793	1.738	3.358	2.838
	2.763	2.746	3.871	1.931	3.039	2.154	3.577	3.308
	2.811	3.349	4.139	2.398	2.15	2.562	3.363	3.31
	2.594		2.745	1.673	2.287	2.608	5.378	4.436
	2.839		2.637	1.66	2.152	2.611	5.498	1.512
	2.991		2.287	1.731	2.813	2.846	2.752	1.763
	2.553		2.085	2.416	2.44	2.387	3.943	3.24
	2.048		3.904	2.008	2.073	2.679	3.537	3.308
	2.33		2.936	1.793	1.69	2.514	2.392	3.733
	3.557			1.966	1.688		5.507	2.36
	2.979			1.579	2.556		4.605
	2.759			1.88	1.158		3.636
	2.662			1.502	1.22		2.992
	2.235			2.098	2.308		2.842
	2.614			1.645	1.327		3.688
	4.145			1.532	2.082		3.252
	4.568			1.315	2.078		3.577
	3.615			0.759	1.477		3.506
	3.873			1.136	1.235		3.032
	3.656			0.983	1.982		2.959
	4.311			1.216	1.469		3.135
	5.374			1.392	1.753		3.858
	4.012			1.515	2.094		4.16
	3.491			0.731	1.51		3.978
	3.189			0.932	2.2		3.274
	3.925			2.047	1.116		3.852
	4.601			1.47	2.153		3.899
	3.519			2.405	2.442		3.408
	3.43			1.599	2.103		4.19
	2.311			1.6	2.234		4.382
	2.867			1.256			3.459
	1.975			1.073			2.765
	3.69			1.898			2.841
	4.091			1.095			3.899
	3.919			1.188			3.144
	3.663			0.855			3.408
	3.181			1.465			2.971
	2.825			1.57			2.276
	3.76			1.667			3.195
	3.25			1.117			3.698
	3.744			1.613			2.923
	3.206			0.609			3.153
	3.298			1.21			2.838
	2.952			1.693			3.308
	3.712			1.73			3.31
	3.193			0.956			4.436
	3.782			1.704			1.512
	3.077			1.294			1.763
	3.463			1.196			3.24
	3.158			1.197			3.308
	3.5			1.468			3.733
	3.31			0.877			2.36
	3.731			0.714			3.827
	2.999			0.551			3.395
	3.015			1.793			4.097
	2.746			3.039			4.361
	3.349			2.15			5.54
	2.356			2.287			3.547
	3.418			2.152			3.351
	2.409			2.813			3.8
	2.912			2.44			3.327
	2.834			2.073			3.3
	3.299			1.69			2.509
	2.108			1.688			3.611
	2.766			2.556			4.858
	2.187			1.158			3.857
	2.326			1.22			4.753
	2.536			2.308			3.991
	3.548			1.327			3.512
	2.685			2.082			4.551
	3.317			2.078			4.886
	2.448			1.477			4.357
	3.072			1.235			4.529
	2.455			1.982			4.226
	3.189			1.469			2.8
	3.375			1.753			2.494
	3.044			2.094			6.226
	3.11			1.51			5.382
	3.157			2.2			5.164
	3.844			1.116			5.507
	3.578			2.153			5.444
	3.252			2.442			5.045
	3.273			2.103			4.072
	2.54			2.234			4.656
	3.053			2.919			4.289
	3.8			2.969			3.68
	4.356			2.965			4.083
	3.161			2.728
	4.316			2.979
	2.786			3.096
	3.193			3.372
	3.803			3.297
	3.577			3.252
	2.439			2.826
	3.034			2.658
	3.51			3.261
	2.805			2.88
	3.871			2.958
	4.139			2.959
	2.745			2.52
	2.637			2.619
	2.287			3.49
	2.085			2.391
	3.904			2.729
	2.936			3.043
				2.085
				2.902
				2.971
				2.348
				2.758
				2.229
				1.748
				2.76
				1.358
				2.594
				2.284
				2.736
				2.208
				2.343
				2.447
				1.825
				1.875
				1.988
				1.738
				2.154
				2.562
				2.608
				2.611
				2.846
				2.387
				2.679
				2.514

## Sheet: Fig 1f and g
RH1 western Quant data
	W1118_LD	W1118_LL	W1118_Recovery
	0.935103	0.44271	0.752709
	0.907571	0.431914	0.690022
	1.03386	0.466843	0.70411
	0.952069	0.507726	0.858289
	1.1714	0.620837	0.921978
TRP western Quant data
	W1118_LD	W1118_LL	W1118_Recovery
	1.15828	0.541162	0.714405
	1.05217	0.55494	0.612067
	1.08879	0.433561	0.65877
	0.9697	0.549725	0.758454
		0.63617	0.77692
			0.791072
			0.821128

## Sheet: Fig 1p
		w1118																									aln2
	LD	5.53	4.13	5.42	5.9	6.02	5.66	3.3	5.98	6.94	5.75																4.58	6.26	7.46	4.62	5.21	6.69	5.86	4.21	5.63	3.33
	Rec	6.07	5.83	5.63	5.84	6.91	5.54	4.7	5.07	4.67	6.14																4.45	4.82	4.71	4.48	5.44	4.66	4.46	6.06	5.82	5.5
	LL	0.22	1.25	2.72	3.37	2.78	0.92	1.56	4.49	0.74	0.99	3.87	5.54	2.79	3.52	3.48	1.52	3.34	4.16	6.02	9.27	6.49	3.92	5.33	4.23	2.017	0.09	0.13	0.19	0.25	0.12	0.88	0.22	0.02	0.15	0.46	0.16	0.18	1.63	0.15	0.25	0.15	0.46	0.16	0.18	0.09	0.13	0.19	1.63
[truncated: 2 more columns]

## Sheet: Fig 2g
		alnd g4																																						ALn dg4 now
	LD	3.18	4.26	2.3	2.22	3.56	3.44	1.59	2.84	2.76	2.79	3.9	5.28	5.62	1.3	3.26	1.12	4.93	3.64	1.13	5.07	4.45	6.08	2.82	5.16	2.16	6.91	4.38	4.58	4.82	5.53	4.3	6.6	5.33	3.8	3.91	5.28	2.2	5.03	5.12	3.25	2.98	0.78	1.75	2.94	5.7	1.01	2.27	3.29
	LL	0.02	0.06	0.16	0.17	0.07	0.12	0.16	0.04	0.74	0.07	0.67	0.33	0.06	0.71	0.02	0.45	0.63	0.2	0.35	0.53	0.3	0.08	0.16	0.64	0.02	0.23													0.14	0.05	0.07	0.06	0.05	0.05	0.12	0.08	0.11	0.09
[truncated: 112 more columns]

## Sheet: Fig 3e
	WT_LD	WT_LL	aln2_LD	aln2_LL
	1.1607	2.63489	2.48527	1.36399
	1.17966	1.17532	2.44758	3.57717
	1.29204	1.64683	2.21611	1.92403
	1.05808	1.48717	1.34056	2.50232
	0.813236	1.36345	2.47915	1.36627
	1.38429	1.56288	2.10355	1.3194
	0.990342	1.47164	3.5696	1.44856
	0.851978	1.85494	2.17613	1.31551
	0.938794	1.34533	1.71814	1.56005
	1.27221		1.77172
	1.25203		1.78889
	0.96395		1.49811
	0.68952		1.75963
	0.822286		1.69258

## Sheet: Fig 3f
	WT_LD	WT_LL	aln2_LD	aln2_LL
	1.36685	2.44472	1.32256	0.948973
	0.711353	2.36013	2.03554	0.976865
	0.621596	2.48917	1.74177	0.615999
	1.27284	1.12186	1.73267	1.29368
	1.00502	1.16792	0.922628	0.915571
	1.03168	1.5043	1.7603	1.22865
	1.33026	1.35087	2.41223	0.801815
	0.791274	1.23155	1.36915	1.26693
	0.880585	0.87449	1.05514	1.67765
	0.839713		1.34641	1.01853
	1.02084		0.93179	1.10522
	0.879795
	0.955905

## Sheet: Fig 3g
	WT_LD	WT_LL	aln2_LD	aln2_LL
	0.820771	1.96486	1.42357	1.35623
	0.812766	1.61848	1.21838	1.3558
	0.98033	1.93568	0.926206	1.27088
	0.725948	1.60978	1.14992	1.58251
	0.985924	0.878411	0.930557	1.14806
	1.14038	1.12817	1.24468	1.50926
	1.05381	1.20694	0.780375	0.901699
	0.834287	0.856902	1.64038	1.12091
	0.852092	0.730492	1.23096	1.44799
	1.18189		0.768938	0.982638
	0.958714		1.32951	0.933259
	0.654568		1.44859
	0.747116		1.28133
	0.77598		1.32202
	0.769877		1.39099
	0.897972
	0.819475

## Sheet: Fig 3l
		WT_LD						Aln
	LD	1441	1904	1712	1613			1981	1827	1731	2141	2307
	LD+CQ	2243	2462	2331	2415			3330	2858	2829	2409	2979	2770

## Sheet: Fig 3o
	WT	aln2
	5	108
	17	157
	5	97
	3	99
	19	180
	32	181
	5	202
	13	278
	3	180
	8	76
	11

## Sheet: Fig 3p
	W1118	aln2
	20	403
	39	436
	14	329
	7	387
	27	604
	44	548

[truncated: 9 more sheets: Fig 4d, Fig 5d, Fig 5e and f, Fig 5m, Fig 5N, Fig 5O, Fig 5T, Fig 6D, Fig 6 I]
